# Supplementary material for: Sword Bean (Canavalia gladiata) Pods Induce Differentiation in MC3T3-E1 Osteoblast Cells by Activating the BMP2/SMAD/RUNX2 Pathway
Source: Nutrients. 2023 Oct 16;15(20):4372. doi: 10.3390/nu15204372 (PMC10610144; doi:10.3390/nu15204372)
Supplement: Supplementary file 1 [file nutrients-15-04372-s001.zip]

Archive with 1 entries (1 files):
- nutrients-2601609-supplementary.pdf
